# Supplementary material for: Willingness to Pay for Pharmacist-Led Weight Management Services in Community Pharmacies: A Cross-Sectional Study in an Academic Medical Center in Saudi Arabia
Source: Healthcare (Basel). 2026 Jul 2;14(13):1953. doi: 10.3390/healthcare14131953 (PMC13360955; doi:10.3390/healthcare14131953)
Supplement: Supplementary file 1 [file healthcare-14-01953-s001.zip]

Archive with 1 entries (1 files):
- healthcare-4357941-supplementary.pdf
